# Supplementary material for: Ethnic Variations in the Levels of Bone Biomarkers (Osteoprostegerin, Receptor Activator of Nuclear Factor Kappa-Β Ligand and Glycoprotein Non-Metastatic Melanoma Protein B) in People with Type 2 Diabetes
Source: Biomedicines. 2024 May 6;12(5):1019. doi: 10.3390/biomedicines12051019 (PMC11117910; doi:10.3390/biomedicines12051019)
Supplement: Supplementary file 1 [file biomedicines-12-01019-s001.zip]

Archive with 1 entries (1 files):
- biomedicines-2935944-supplementary.pdf
